# Supplementary material for: Cardiac symptom attribution and knowledge of the symptoms of acute myocardial infarction: a systematic review
Source: BMC Cardiovasc Disord. 2020 Oct 14;20:445. doi: 10.1186/s12872-020-01714-8 (PMC7557019; doi:10.1186/s12872-020-01714-8)
Supplement: Supplementary file 2 — Additional file 2. [file 12872_2020_1714_MOESM2_ESM.xlsx]

## Sheet: Sheet1
																				Recognizing heart attack symptom, %														Falsely identifying non-heart attack symptoms as symptoms of heart attack, %
Number	Authors	Journal	Year of publication	Publication is full-text article/ poster	Study design	Study Period	Country of study	Study location/ Setting	Sample	Inclusion criterium age, years	Exclusion of patients with a history of previous heart attack/ with work experience in a health care profession	Sample Size	Male, %	Mean Age, y	Data collection process for relevant information about knowledge level of symptoms	Form of questions for relevant information about knowledge level of symptoms	Allocated stars by adapted Newcastle-Ottawa-Scale	Mean knowledge score, SD = Standard deviation	Percentage of patients who attributed their symptoms to the heart, %	chest pain or discomfort	shortness of breath	pain or discomfort in the arms or shoulders	feeling weak, lightheaded, or faint	pain or discomfort in the jaw, neck or back	pain or discomfort in other areas of the upper body	sweating	stomach or abdominal discomfort	irregular heartbeat	fatigue	nausea or vomiting	headache	feeling of anxiety	miscellaneous	stabbing chest pain	loss of balance	weakness on one side of body	sudden severe headache	confusion	upper back discomfort	numbness on one side of face	fever	paresis	sudden trouble seeing in one or both eyes	pain, unspecified	miscellaneous
1	Mata et al	Health Expect.	2014	full-text article	cross-sectional	2006	European-wide, 9 countries (look below)	in the home of participants	representative sample	≥14	No/ No	10228		NA	interview	closed-ended	7	2.3/7	-	79.9	49.3	48.4	-	-	-	-	7.5	-	-	Intense nausea and dizziness: 21.2	12	21.4	-	-	-	-	-	-	-	-	-	-	-	-	-
1.1							Germany					2054	48					3.2/7		85	62	66.8	-	-	-	-	9.5	-	-	": 40.7	12	51.2	-	-	-	-	-	-	-	-	-	-	-	-	-
1.2							France					1005	48					2.3/7		84.5	42.2	66.8	-	-	-	-	5	-	-	": 17.4	11.2	15.1	-	-	-	-	-	-	-	-	-	-	-	-	-
1.3							Spain					1024	48.6					1.9/7		65.3	33.4	59.6	-	-	-	-	5.2	-	-	": 11.7	9.8	11.6	-	-	-	-	-	-	-	-	-	-	-	-	-
1.4							Austria					501	48.2					2.9/7		84.3	60.4	56.7	-	-	-	-	8.1	-	-	": 37.4	11.9	44.9	-	-	-	-	-	-	-	-	-	-	-	-	-
1.5							Poland					1019	47.8					1.9/7		83	52.1	20.1	-	-	-	-	3.7	-	-	": 17.5	9.9	17.9	-	-	-	-	-	-	-	-	-	-	-	-	-
1.6							Italy					1007	48.1					1.9/7		66.5	26.8	63.1	-	-	-	-	21.7	-	-	": 8.4	3.5	6.7	-	-	-	-	-	-	-	-	-	-	-	-	-
1.7							the Netherlands					557	48.2					2.4/7		87.5	42.2	69.4	-	-	-	-	4.1	-	-	": 23.5	4.2	14.8	-	-	-	-	-	-	-	-	-	-	-	-	-
1.8							United Kingdom					1042	48					2.9/7		90.9	68.2	72.4	-	-	-	-	6.2	-	-	": 26.5	9.3	21.3	-	-	-	-	-	-	-	-	-	-	-	-	-
1.9							Russia					2019	46.7					1.8/7		79.1	50.7	14.4	-	-	-	-	3.9	-	-	": 17.2	19.1	15.9	-	-	-	-	-	-	-	-	-	-	-	-	-
2	McGruder et al	Ethn Dis.	2008	full-text article	cross-sectional	2001	United States	NHIS study: representative sample of households	a representative sample of the noninstitutionalized civilian US population	≥18	No/ No	33059, Hispanic: 5568, Non-hispanic Black: 4573, Non-Hispanic White: 21727	47.9, Hispanic: 49.1, Non-hispanic Black: 44.5, Non-Hispanic White: 48.1	45.0 (44.8-45.2), Hispanic: 39.6 (39.2-40.0), Non-hispanic Black: 42.0 (41.5-42.5), Non-Hispanic White: 46.5 (46.3-46.8)	interview	closed-ended	8	-	-	89.9, Hispanic: 72.0, Non-hispanic Black: 87.3, Non-Hispanic White: 93.6	82.1, Hispanic: 62.9, Non-hispanic Black: 79.7, Non-Hispanic White: 86.0	83.7, Hispanic: 62.8, Non-hispanic Black: 78.3, Non-Hispanic White: 88.8	68.7, Hispanic: 49.4, Non-hispanic Black: 63.0, Non-Hispanic White: 73.2	55.0, Hispanic: 37.0, Non-hispanic Black: 48.0, Non-Hispanic White: 59.5	-	-	-	-	-	-	-	-	-	-	-	-	-	-	-	-	-	-	-	-	-
3	Fang et al	Future Cardiol.	2011	full-text article	cross-sectional	2001, 2007	United States	NHIS Study: 12 states/ territories, random-digit dialed telephone survey	a representative sample of the noninstitutionalized civilian US population	≥18	No /No	76864	NA	Age, years: % 18–24: 3.5 25–44: 26.7 55–64: 41.6 ≥65: 28.2	telephone survey	closed-ended	4	-	-	92.0 (0.17)	83.4 (0.24)	85.6 (0.23)	61.5 (0.31)	49.3 (0.31)	-	-	-	-	-	-	-	-	-	-	-	-	-	-	-	-	-	-	31.9 (0.30)	-	-
4	Intas et al	Health Science J.	2015	full-text article	cross-sectional	NA	Greece	5 urban areas and 10 counties	population	>18	No/ Yes	11000	47.3	48.9 ± 17.4	interview	closed-ended	3	-	-	71.8	34.5	radiating pain: 35.5	fainting: 16.4	-	-	-	-	-	-	-	-	-	-	-	-	-	-	-	-	-	-	-	-	-	-
5	Kopec et al	Eur J Public Health	2011	full-text article	cross-sectional	2008-2009	Poland	Cracow, selected from population registers	population	45-69	No/ No	942	48	63.50 ± 6.50	interview	closed-ended	5	-	-	90	72	27	45	30	-	-	-	-	-	-	-	-	-	-	-	-	-	-	-	-	-	-	-	-	-
6	Kim et al	J Epidemiol.	2016	full-text article	cross-sectional	2012	South Korea	16 metropolitan cities and provinces, random-digit dialed telephone survey	population	19-79	No/ No	9600	49.7	45.1 ± 15.3	telephone survey	closed-ended	8	-	-	79.1	70.2	32.9	weakness or dizziness: 49.4	34.8	-	-	-	-	-	-	-	-	-	-	-	-	-	-	-	-	-	-	vision impairment: 33.7	-	-
7	Quah et al	Biomed Res Int.	2014	full-text article	cross-sectional	2009-2010	Singapore	in the home of participants	randomly selected households	18-69	No/ No	4192	46.2	≤35: 32.9 36–49: 34.7 ≥50: 32.4	interview	closed-ended	5	2018-05-08	-	85.1	72.9	or from chest area to neck or jaw: 66.6	weak pulse: 65.3, dizziness: 49.8	-	-	and chills: 61.2	-	-	-	nausea: 39	-	-	cold and clammy skin, gray pallor, and severe appearance of illness: 56.9	-	-	-	-	-	-	-	-	-	-	-	-
8	Noureddine et al	Int J Nurs Stud.	2010	full-text article	cross-sectional	NA	Lebanon	Beirut, 2 hospitals	visitors at in-patient units	≥25	Yes/ No	399	42.1	40.91 ± 12.21	interview	closed-ended	5	-	-	chest pain: 94.7	94.2	86.6	loss of strength: 82.2, dizziness: 44.5	-	-	79.7	39.9	90.4	82.3	nausea: 44.9	35.2	-	irritability: 67.6, muscle cramps: 51.9, cough: 26.9, flu-like symptoms:25.6	-	-	-	-	-	-	-	-	-	-	-	-
9	Samoraphop et al	Pacific Rim Int J Nurs Res.	2018	full-text article	cross-sectional	NA	United States	St. Louis metropolitan statistical area, 2 catholic parishes	visitors of Catholic churches	≥18	No/ No	289	38.7	55.4 ± 15.8	questionnaire	closed-ended	5	-	-	97.1	81.5	91.2	65.8	67.6	-	91.7	-	-	-	-	-	-	-	-	sudden trouble walking, dizziness or loss of balance: 62.8	sudden numbness or weakness of face, arm or leg, especially on one side of body: 54.5	severe headache with unknown cause: 41.9	-	-	-	-	-	58	-	sudden confusion or trouble speaking: 50.0, sudden trouble hearing in one or both ears: 48.2
10	Hwang et al	J Immigr Minor Health	2008	full-text article	cross-sectional	NA	United States	Chicago and its suburbs, several locations	subjects who are born in Korea but currently living in the U.S. longer than 5 years	≥18	No/ No	116	41.6	55 ± 13.5	questionnaire	open- and closed-ended	4	5.1/10 (SD 1.6)	-	33 in open-ended q., pressing chest pain: 89 in closed-ended q.	26 in open-ended q.	-	loss of consciousness or fainting: 15 in open-ended q.	-	-	-	-	-	-	-	-	-	-	87 in closed-ended q.	-	-	-	-	-	-	-	14 in open-ended q.	-	-	-
11	Gupta et al	Tropical Medicine and International Health	2011	poster	cross-sectional	NA	1) United States 2) India	waiting area of Emergency Room in tertiary care academic hospital	population	≥18	NA	1) 217 2) 217	63.5	38.4	questionnaire	open-ended	4	-	-	chest pain, heaviness: 83	58.3	radiation of pain to arm: 74.5	-	-	-	59.5	-	-	-	-	-	-	-	-	-	-	-	-	-	-	-	-	-	-	-
12	Whitaker et al	Fam Pract.	2011	full-text article	cross-sectional	2009	United Kingdom	Birmingham, street-survey	random	≥18	No/ No	302	47	45	interviewer-assisted questionnaire	open-ended	4	2.2 (SD 1.28)	-	75 (open-ended)	35 (open-ended)	arm pain: 40 (open-ended)	fainting or dizziness: 21 (open-ended)	neck or jaw pain: 6 (open-ended), back pain: 6 (open-ended)		21	bloated or painful stomach: 3.4 (open-ended)	palpitations: 5.9 (open-ended)	5.3 (open-ended)	-	0.9 (open-ended)	7.8 (open-ended)	feeling sick or being sick: 8 (open-ended), collapse: 10 (open-ended), unable to speak or swallow: 7 (open-ended)	-	-	-	-	-	-	-	-	-	-	-	-
13	Song et al	Chin Med J.	2010	full-text article	cross-sectional	2005-2006	China	Beijing, 19 hospitals	STEMI patients	NA	No/ No	799	78.9	61 ± 13	interview	closed-ended	6	-	58.2	71.4 (expected)	55.5 (expected)	68.7 (expected)	52.1 (expected)	-	-	40.7 (expected)		-	-	28.7 (expected)	-	-	-	-	-	-	-	-	-	-	-	-	-	-	-
14	Pearlman et al	Med Health R I.	2011	full-text article	cross-sectional	2008-2009	United States	Rhode Island, 11 hospitals	participants who had a history of AMI or stroke	≥40	No/ No	2580, minorities: 266, white non-hispanic: 2280	NA	NA	telephone survey	closed-ended	5	4.8/6	-	96.4, minorities: 88.4, White Non-Hispanic: 97.2	90.1, minorities: 85.3, white non-hispanic: 90.6	93.6, minorities:83.7 , White Non-Hispanic: 94.7	67.0, minorities: 58.5, White Non-Hispanic: 67.9	70.5, minorities: 55.5, White Non-Hispanic: 71.9	-	-	-	-	-	-	-	-	-	-	-	-	-	-	-	-	-	-	35.6, minorities: 25.0, White Non-Hispanic: 40.1	-	-
15	Gao et al	J Int Med Res.	2013	full-text article	cross-sectional	2012	China	Jinzhou, hospital	AMI patients	NA	No/ No	116	72.4	64.1 ± 13.9	interviewer-assisted questionnaire	closed-ended	5	-	53.4	48	21	16.4	dizziness:2.1, collapse or faint: 16.3	-	-	profuse sweating: 21.6	diarrhoea or abdominal pain: 2.0	-	10.3	7.8	-	-	-	-	-	-	-	-	-	-	-	-	-	-	-
16	Abed et al	Int J Nurs Stud.	2015	full-text article	cross-sectional	2012-2013	Jordan	Amman and Al Zarqa, 10 hospitals	AMI patients	≥18	No/ No	299	80	56 ± 12.3	interview	closed-ended	6	-	-	83 (expected)	-	~44 (expected)	dizziness: ~30 (expected)	jaw pain: ~12 (expected)	-	54 (expected)	~10 (expected), dyspepsia: ~11 (expected)	palpitations: ~24 (expected)	~32 (expected)	~36 (expected)	~25 (expected)	-	(expected:) Collapse: ~32, leg pain: ~8, diarrhea: ~2, numbness in arms: ~42, fever: ~12, cough: ~4	-	-	-	-	-	-	-	-	-	-	-	-
17	Albarqouni et al	Patient Educ Couns.	2016	full-text article	cross-sectional	2007-2012	Germany	Munich and area, 8 hospitals	STEMI patients	-	No/ No	486	74.9	61.6 ± 12.1	questionnaire	closed-ended	7	-	-	94.8	79	83.2	weakness: 83.0	lower jaw pain: 31.6	-	80.5	upper abdominal pain: 36.7	-	-	61.7	-	-	-	-	-	-	headache: 17.5	-	-	-	-	-	visual disturbances: 19.2	-	leg pain: 14.5, tinnitus: 19.9, heartburn: 23.1
18	Yan et al	Patient Educ Couns.	2011	full-text article	cross-sectional	2008-2009	China	Guangzhou, 4 hospitals	AMI patients	NA	No/ No	193	75.1	64.2 ± 12.2	questionnaire	closed-ended	7	3.37/12	-	chest pain: 83.9, uncomfortable feeling in chest: 55.4	24.4	-	dizziness: 18.1, unconsciousness: 1.6	-	uncomfortable feeling in other parts of the body: 34.2	cold sweat: 50.3	-	palpitation: 15.0, syncope: 4.1	21.8	25.4	-	-	irritability: 3.1	-	-	-	-	-	-	-	-	-	-	-	-
19	Gill et al	Can J Cardiol.	2010	full-text article	cross-sectional	2004	Canada	Ontario, tertiary care hospital	in- and outpatients of cardiology clinics	≥18	No/ No	251	63	66	questionnaire	open-ended	4	-	-	chest pain/ heaviness: 82	39	arm pain: 53	loss of consciousness: 8	-	-	22	-	-	-	nausea: 21	-	-	-	-	-	-	-	-	-	-	-	-	-	-	-
20	Gallagher et al	Australian Critical Care	2013	full-text article	pre-test post-test study	2010-2011	Australia	Northern Sydney Central Coast region, health services	patients with a CHD diagnosis following a cardiac event	NA	No/ No	137	78	64.48 ± 12.22	interview	open-ended	NA	4.66/14 (SD 2.09)	-	91	39	arms: 59, shoulders: 18	dizziness: 14	jaw: 23. neck: 23, back: 10	-	cold/ sweaty: 24	-	-	-	nausea: 20	-	-	-	-	-	-	-	-	-	-	-	-	-	-	-
21	Dracup et al	Arch Intern Med.	2008	full-text article	cross-sectional	NA	United States, Australia and New Zealand	cardiovascular in-patient units, coronary catheterization laboratories and from a variety of out-patient cardiac clinics, cardiac rehabilitation programs and community medical practices	CHD patients	NA	No/ No	3522	68	67±11	interview	closed-ended	7	71% (SD 12)	-	-	-	-	-	-	-	-	-	-	-	-	-	-	-	-	-	-	-	-	-	-	-	-	-	-	-
22	Franco et al	Rev Lat Am Enfermagem.	2008	full-text article	cross-sectional	2006	Brazil	Rio Grande do Sul, hospital	STEMI patients	>18	No/ No	112	71.4	58 ± 12	questionnaire	closed-ended	4	-	36	-	-	-	-	-	-	-	-	-	-	-	-	-	-	-	-	-	-	-	-	-	-	-	-	-	-
23	Lutfiyya et al	J Womens Health (Larchmt).	2008	full-text article	cross-sectional	2003-2005	United States	Several states, random-digit dialed telephone survey	African American women	18-90	No/ No	11269	0	Age, years: % 18–34: 36.9 35–54: 38.8 _x0004_55–64: 24.3	telephone survey	closed-ended	7	4.34/6	-	94	90.5	87.3	67.4	51.7	-	-	-	-	-	-	-	-	-	-	-	-	-	-	-	-	-	-	49.2	-	-
24	Lutfiyya et al	J Natl Med Assoc.	2008	full-text article	cross-sectional	2003-2005	United States	Several states, random-digit dialed telephone survey	Caucasian men vs African American men	18-90	No/ No	19163	100	Age, years: % (Caucasian/African American) 18–34: (29.3/ 40.7) 35–54: (39.2/ 38.7) _x0004_55–64: (31.4/ 20.6)	telephone survey	closed-ended	7	men: 5.34/7 (SD 1.23), Caucasian: 5.47/7 (SD 1.16), African American: 4.97/7 (SD 1.27)	-	men: 95.1, Caucasian: 96.5, African American: 92.8	men: 89.8, Caucasian: 91.4, African American: 86.2	men: 88.9, Caucasian: 92.1, African American: 79.1	men: 74.1, Caucasian: 76,3, African American: 69.1	men: 53.2, Caucasian: 56.1, African American: 43.6	-	-	-	-	-	-	-	-	-	-	-	-	-	-	-	-	-	-	men: 55.0, Caucasian: 55.3, African American: 52.9	-	-
25	Fussman et al	Ethn Dis.	2009	full-text article	cross-sectional	2004	United States	Michigan, random-digit dialed telephone survey	White and African American adults	≥18	No/ No	4790	NA	NA	interview	open-ended	5	-	-	Whites: 79.9, African Americans: 66.6	Whites: 39.9, African Americans: 35.6	-	...other signs, eg, nausea, lightheadedness, sweating: Whites: 23.8, African Americans: 21.6	-	Whites: 42.7, African Americans: 18.3	-	-	-	-	-	-	-	-	-	-	-	-	-	-	numbness: Whites: 25.7, African Americans: 24.2	-	-	-	Whites: 8.8, African Americans: 10.9	Whites: 8.8, African Americans: 10.6
26	Memiş et al	Anadolu Kardiyol Derg.	2009	full-text article	cross-sectional	2006	Turkey	Aydin, sample of households	population	>40	No/ No	997	32.8	55.79 ± 11.25	interview	open-ended	8	-	-	34.2	19.5	radiating pain: 25.5	39.2	-		14.3	4.2	-	-	-	-	-	-	-	-	-	-	-	-	-	-	-	-	-	16.6
27	Poomsrikaew et al	Int J Nurs Pract.	2010	full-text article	cross-sectional	NA	Thailand	Udonthani, street survey	population	≥35	No/ No	192	44.8	47 ± 9.6	questionnaire	closed-ended	4	5.6/9	-	78.1	70.8	51	dizziness: 76.0, generalized weakness: 66.1	neck or jaw discomfort: 27.6	-	63.5	indigestion: 53.1	-	fatigue: 79.7	vomiting: 25.5	-	-	-	66.7	58.3	50	49.5	40.1	39.6	28	22.9	-	-	-	-
28	Kim et al	Yonsei Med J.	2017	full-text article	cross-sectional	2014-2015	South Korea	6 PCI-capable tertiary hospitals	STEMI patients	NA	No/ No	350	81.7	Male: 59.2 (±11.9), female: 71.1 (±11.5)	interview	closed-ended	7	-	-	-	-	-	-	-	-	-	-	-	-	-	-	-	recognizing 3 out of 5 symptoms (chest pain, radiating pain, dyspnea, sweating, and weakness/dizziness): women: 89.8%, men: 67.5%	-	-	-	-	-	-	-	-	-	-	-	-
29	Lutfiyya et al	J Immigr Minor Health.	2009	full-text article	cross-sectional	2003-2005	United States	random-digit dialed telephone survey	Hispanic men	18-90	No/ No	2023	100	38.6	telephone survey	closed-ended	7	5.35/7 (SD 1.24)	-	87	80.8	71.5	62.3	34.6	-	-	-	-	-	-	-	-	-	-	-	-	-	-	-	-	-	-	55.9	-	-
30	Venkatesan et al	Indian Heart J.	2017	full-text article	retrospective cross-sectional	NA	India	Coimbatore, hospital	AMI patients	>18	Yes/ No	93	87.1	Age, years: % 31–40: 9.7 41–50: 23.7 _x0004_>50: 66.7	interview	NA	4	timely treatment group: 12.27/20, delayed treatment group: 5.74/20	-	-	-	-	-	-	-	-	-	-	-	-	-	-	-	-	-	-	-	-	-	-	-	-	-	-	-
31	Vavouranakis et al	Rural Remote Health	2010	full-text article	cross-sectional	NA	Greece	Crete, rural and urban hospitals	AMI patients	NA	No/ No	348	Rural: 77.3, urban: 88.4	Rural: 64±10.4, urban: 56.2±10.1	interview	closed-ended	6	-	26.4	-	-	-	-	-	-	-	-	-	-	-	-	-	-	-	-	-	-	-	-	-	-	-	-	-	-
32	Chan et al	Asia Pac J Public Health	2011	full-text article	cross-sectional	NA	China	Hong Kong, different places	low risk people (LR) vs high risk people (HR) vs participants of a rehabilitation program after a heart attack (MI)	≥18	No/ No	467 (LR: 236, HR: 114, MI: 113)	LR: 79, HR: 88, MI: 96	LR: 49.4 (20.2), HR: 59.9 (11.4), MI: 60.6 (11.1)	questionnaire	closed-ended	4	LR:10/16 (10.24-10.90), HR: 12/16 (11.34-12.34), MI 13/16 (12.03-13.05).	-	LR: 86.1, HR: 93.9, MI: 96.5	LR: 68.2, HR: 78.1, MI: 84.9	LR: 43.2, HR: 57.9, MI: 69.9	-	in the jaw: LR: 19.1, HR: 19.3, MI: 31.8	-	-	-	-	-	-	-	-	-	-	-	-	-	-	-	-	-	-	-	-	-
33	Dunlop et al	Canadian J of Cardiov Nursing	2011	full-text article	cross-sectional	NA, based on dissertation from 2006	Canada, United States	4 hospitals	AMI patients	≥18	No/ No	135	72	59.68 ± 12.95	interview	closed-ended	5	-	-	56.9 (CSA)	59.2 (CSA)	58.6 (CSA)	dizziness: 52.8 (CSA)	jaw/ throat/ neck pain: 58.5 (CSA), Back pain: 56.9 (CSA)	-	54.6 (CSA)	abdominal pain: 57.1 (CSA)	62.9 (CSA)	58.0 (CSA)	57.7 (CSA)	-	-	-	-	-	-	-	-	-	-	-	-	-	-	-
34	Eun et al	Korean Circ J.	2011	full-text article	cross-sectional	2009	South Korea	Jeonnam (rural province), 3 public health care centers, 2 medical centers	old people with at least one CVD risk factor	>60	No/ No	444	31.5	72.3 ± 7.3	interview	closed-ended	3	4.3/9	-	75.2	70.3	42.1	lightheaded, fatigue: 50.9	back pain or discomfort: 34.9, neck or jaw pain: 34.0	-	cold sweat: 38.5	41.9	-	-	nausea: 39.6	-	-	-	-	-	-	-	-	-	-	-	-	-	-	-
35	Henriksson et al	Int J Cardiol.	2011	full-text article	cross-sectional	2006-2007	Sweden	6 hospitals	patients who had an AMI within the previous year vs relatives of AMI patients	≤75	No/ No	683 (patients: 364, relatives: 319)	patients: 77, relatives: 27	Age (median) 25:e, 75:e percentile: patients: 64 (59-69), relatives: 61 (53-67)	questionnaire	closed-ended	6	women: 70%, men 67%, including 9 questions about symptom recognition, and 47 questions about ambulance equipment and first reaction when symptoms start	-	-	-	-	-	-	-	-	-	-	-	-	-	-	-	-	-	-	-	-	-	-	-	-	-	-	-
36	Kirchberger et al	J Intern Med.	2011	full-text article	cross-sectional	2001-2006	Germany	Augsburg and area, 10 hospitals	STEMI vs NSTEMI patients	25-74	Yes (only first AMI)/ No	2157	STEMI: 75.3, NSTEMI: 73.9	STEMI: 58.7 ± 10.2, NSTEMI: 60.8 ± 9.1	interview	closed-ended	7	-	50.2	-	-	-	-	-	-	-	-	-	-	-	-	-	-	-	-	-	-	-	-	-	-	-	-	-	-
37	Kirchberger et al	Clin Res Cardiol.	2012	full-text article	cross-sectional	2001-2006	Germany	Augsburg and area, 10 hospitals	first-time AMI patients	25-74	Yes (only first AMI)/ No	2243	75.1	61 ± 14	interview	closed-ended	6	-	50.3	-	-	-	-	-	-	-	-	-	-	-	-	-	-	-	-	-	-	-	-	-	-	-	-	-	-
38	Swanoski et al	BMC Public Health	2012	full-text article	cross-sectional	2005, 2007, 2009	United States	NHIS Study: 25 states the USVI and the District of Columbia, random-digit dial telephone survey	a representative sample of the noninstitutionalized civilian US population	≥18	No/ No	103.262.115 (weighted n), rural: 22%, non-rural: 78%	48.6	Age, years: %, 18-44: 49.8, 45-64: 33.1, ≥ 65: 17.1	telephone survey	closed-ended	7	-	-	92.7, 92.3, 92.8	84.9, rural: 85.0, non-rural: 84.9	86.5, rural: 86.5, non-rural: 86.5	63.2, rural: 62.8, non-rural: 63.3	54.0, rural: 55.8, non-rural: 53.4	-	-	-	-	-	-	-	-	-	-	-	-	-	-	-	-	-	-	57.8, rural: 59.2, non-rural: 57.3	-	-
39	Flink et al	Clin Cardiol.	2013	full-text article	cross-sectional	2007-2011	United States	New York, primary care clinics	women	≥18	Yes/ No	823, Hispanic: 382 (46%), non-Hispanic white: 301 (37%) , non‐Hispanic black: 66 (8%), Asian: 60 (7%), other race/ethnicity: 14 (2%)	0	48 ±15	questionnaire	closed-ended	6	-	-	-	-	-	-	-	-	-	-	-	-	-	-	-	recognizing 5 symptoms (shortness of breath, dizziness, chest pain or discomfort, significant fatigue): sample: 67, Non‐Hispanic white: 81, Hispanic: 58, Non‐Hispanic black: 70, Asian: 48, other: 48	-	-	-	-	-	-	-	-	-	-	-	-
40	Lambert et al	J Stroke Cerebrovasc Dis.	2013	full-text article	cross-sectional	NA	United States	suburban, public, tertiary-care academic medical center	random	≥18	Yes/ Yes	363	51	42 ± 15	questionnaire	closed-ended	5	-	-	extreme chest pressure, pain not relieved by nitroglycerine, and chest pain lasting longer than 20 minutes: 93.9	-	-	-	-	-	-	-	-	-	-	-	-	-	-	-	-	-	-	-	-	-	-	-	-	headache: 32.5
41	Abed et al	Res Nurs Health.	2015	full-text article	cross-sectional	2012-2013	Jordan	Amman and Al Zarqa, 10 hospitals	AMI patients	≥18	No/ No	299	80	56 ± 12.3	interview	closed-ended	6	-	45	-	-	-	-	-	-	-	-	-	-	-	-	-	-	-	-	-	-	-	-	-	-	-	-	-	-
42	Patnaik et al	J Cardiovasc Disease Res.	2016	full-text article	cross-sectional	2013	India	Jammujhari, rural health and training center	OPD patients	19-59	No/ No	540	56.7	41.67 + 11.36.	interview	closed-ended	2	4.25/9	-	95	45	66.85	lightheadedness/fatigue: 14.44	back pain: 53.88, neck/jaw pain: 7.59	-	cold sweat: 20.18	epigastric discomfort/indigestion: 49.63	-	-	15.92	-	-	-	-	-	-	-	-	-	-	-	-	-	-	-
43	Fukuoka et al	J Womens health	2017	full-text article	randomized controlled trial, data is about patients prior to intervention	2011-2014	United States	San Francisco Bay Area, participants were invited for a baseline visit	women with a sedentary lifestyle	25-69	No /No	318 (Caucasian: 179, Asian/ Pacific Islander: 66, Other races: 73)	0	51.3±11.6	NA	open-ended	NA	-	-	(open-ended:) Caucasian:80 (74-86), Asian/PI:76 (66-87)	(open-ended:) Caucasian:57 (50-64), Asian/PI:51 (39-63)	(open-ended:) Arm pain, numbness, tingling, radiating: Caucasian:63 (56-70), Asian/PI:34 (22-45)	(open-ended:) Fatigue, exhaustion, tired easily, faintness low energy, weakness: Caucasian:22 (16-29), Asian/PI: 20 (10-29)	(open-ended:)Neck, jaw or chin pain: Caucasian: 16 (1-21), Asian/PI: 12 (4-20); Back pain, back ache: Caucasian: 13 (8-18), Asian/PI: 2 (-2-5)	(open-ended:) Caucasian:80 (74-86), Asian/PI:76 (66-87)	(open-ended:) Caucasian:16 (11-22), Asian/PI:17 (8-27)	(open-ended:) Caucasian:19 (13-24), Asian/PI:11 (3-19)	-	-	(open-ended:) Caucasian: 21 (15-27), Asian/PI: 13 (5-21)	-	.	(open-ended:) dizziness: Caucasian:20 (14-26), Asian/PI:18 (8-27)	-	-	-	-	-	-	-	-	-	-	-	-
44	George et al	J Emerg Trauma Shock	2017	full-text article	cross-sectional	NA	India	South India, tertiary care institution	STEMI patients	NA	No/ No	96	81	55 ± 11	interview	closed-ended	5	-	31.3	-	-	-	-	-	-	-	-	-	-	-	-	-	-	-	-	-	-	-	-	-	-	-	-	-	-
45	Koc et al	East Mediterr Health J.	2016	full-text article	cross-sectional	2013	Turkey	Istanbul, university hospital	AMI patients	≥18	No/ No	93	78.5	57.89 ± 12.13	interview	closed-ended	6	-	35.5	-	-	-	-	-	-	-	-	-	-	-	-	-	-	-	-	-	-	-	-	-	-	-	-	-	-
46	Lavery et al	Emerg Med Australas.	2017	full-text article	cross-sectional	2014-2015	Australia	Brisbane, emergency department of hospital	paitients with chest pain who were about to be investigated for ACS	NA	No/ No	247	60.3	54.2 ± 13.8	questionnaire	closed-ended	3	-	39.8	-	-	-	-	-	-	-	-	-	-	-	-	-	-	-	-	-	-	-	-	-	-	-	-	-	-
47	Verulava et al	East J Med.	2017	full-text article	cross-sectional	2016	Georgia	Tbilisi, emergency cardiology center	AMI patients	NA	No/ No	400	74	<50 years: 21% 50-65 years: 51% >65 years: 28%	interview	closed-ended	3	-	35	-	-	-	-	-	-	-	-	-	-	-	-	-	-	-	-	-	-	-	-	-	-	-	-	-	-
48	Li et al	Eur J Cardiovasc Nurs.	2017	full-text article	cross-sectional	2012-2013	China	Hong-Kong, 3 regional hospitals	AMI patients	≥18	No/ No	301	78.7	63.9 ± 16.3	interview	closed-ended	9	-	-	-	-	-	-	-	-	-	-	-	-	-	-	-	-	-	-	-	-	-	-	-	-	-	-	-	-
49	Perkins-Porras et al	Eur J Cardiovasc Nurs.	2009	full-text article	cross-sectional	2001-2004	United Kingdom	London, 4 hospitals	ACS patients	NA	No/ No	228	78.1	59.0 ± 11.2	interview	closed-ended	6	-	58	-	-	-	-	-	-	-	-	-	-	-	-	-	-	-	-	-	-	-	-	-	-	-	-	-	-
50	Yan et al	Chin Med J.	2009	full-text article	cross-sectional	2006-2007	China	Beijing, 2 tertiary hospitals	STEMI patients who were admitted within 24 hours of symptom onset	NA	No/ No	572	76.2	61 ± 13	interview	closed-ended	6	-	58.9	-	-	-	-	-	-	-	-	-	-	-	-	-	-	-	-	-	-	-	-	-	-	-	-	-	-
51	Song et al	Chin Med J.	2010	full-text article	cross-sectional	2006	China	Beijing, 11 tertiary hospitals	STEMI patients who were admitted within 24 hours of symptom onset	NA	No/ No	566	78.4	61 ± 13	interview	closed-ended	7	-	60.4	-	-	-	-	-	-	-	-	-	-	-	-	-	-	-	-	-	-	-	-	-	-	-	-	-	-
52	Seyedeh Ameneh et al	Rawal Medical Journal	2013	full-text article	cross-sectional	NA	Iran	Kermanshah, hospital	AMI patients	NA	No/ No	150	61.3	majority of patients were 60 years old and over	questionnaire	closed-ended	5	-	24% of patients responded to "Attributed symptoms to other diseases" with "Never", 2% with "Low", 22% with "Moderate" and 52% with "High"	-	-	-	-	-	-	-	-	-	-	-	-	-	-	-	-	-	-	-	-	-	-	-	-	-	-
53	Alshahrani et al	Eur J Cardiovasc Nurs.	2014	full-text article	cross-sectional	2011	Saudi Arabia	Riyadh, 3 hospital	STEMI patients	≥18	No/ No	189	81	Age, years: % ≤55: 33 (women), 49 (men) >55: 67 (women), 51 (men) >70: 11 (women and men)	questionnaire	closed-ended	7	-	-	-	-	-	-	-	-	-	-	-	-	-	-	-	Women displayed less knowledge than men.	-	-	-	-	-	-	-	-	-	-	-	-
54	Mussi et al	Rev Assoc Med Bras (1992).	2014	full-text article	cross-sectional	2013	Brazil	Salvador, teaching hospital	AMI patients	≥18	No/ No	97	55.7	Age, years: % _x0004_<50: 19.6 50–65: 49.5 _x0004_>65: 30.9	interview	open-ended	5	-	23.7	-	-	-	-	-	-	-	-	-	-	-	-	-	-	-	-	-	-	-	-	-	-	-	-	-	-
55	Ribeiro et al	Rev Port Cardiol.	2014	full-text article	retrospective cross-sectional	2011	Portugal	tertiary center, telephone survey	patients with typical oppressive chest pain, excluding patients who had the symptoms inside the hospital	NA	No/ No	186	70	64 ± 12	telephone survey	closed-ended	5	-	37.4	-	-	-	-	-	-	-	-	-	-	-	-	-	-	-	-	-	-	-	-	-	-	-	-	-	-
56	Bell et al	Prev Chronic Dis.	2009	full-text article	community-based intervention	2006	United States	Georgia, 40 senior centers	older adults from senior centers	NA	No/ No	849	16	75 ± 7.8	interview	closed-ended	NA	3.7/6 (SD 1.5)	-	87	78	76	51	49		-	-	-	-	-	-	-	-	-	-	-	-	-	-	-	-	-	24	-	-
57	McKinley et al	Int J Nurs Stud.	2009	full-text article	randomized controlled trial	2001-2003	United States, Australia	multiple locations and different ways of outreach	people with a CHD diagnosis who didn't live in an institutional setting	NA	No/ No	3519 (control group: 1743, experimental group: 1776)	control group: 30.3, intervention group: 33.8	67.2 ± 11.0	interview	closed-ended	NA	Control: 70.90% (SD 11.23), Intervention: 70.79% (SD 11.52)	-	-	-	-	-	-	-	-	-	-	-	-	-	-	-	-	-	-	-	-	-	-	-	-	-	-	-
58	Kalman et al	J N Y State Nurses Assoc.	2013	full-text article	quasi-experimental, pre-test post-test design	NA	United States	New York, 2 community venues	women whose last menstrual period was one or more years ago	NA (but women whose menopause was at least one year ago)	No/ No	51	0	68	questionnaire	closed-ended	NA	-	-	-	-	-	-	-	-	-	-	-	-	-	-	-	recognizing 4 symptoms (chest sensation or pain, unusual fatigue, radiating pain to back, jaw or arm, and breathing difficulties): 34	-	-	-	-	-	-	-	-	-	-	-	-
59	Tummala et al	Heart, Lung and Circulation	2015	full-text article	prospectively conducted study	2011-2012	Australia	Canberra, coronary care unit of a hospital	AMI patients	NA	No/ No	100	84	59.9 ± 13.7	questionnaire	closed-ended	5	-	23	-	-	-	-	-	-	-	-	-	-	-	-	-	-	-	-	-	-	-	-	-	-	-	-	-	-
60	Kaur et al	Indian Journal of Public Health Research & Development	2017	full-text article	quasi experimental	NA	India	Moradabad, bank employees	bank employees	NA	No/ No	60: 30 control group (CG), 30 experimental group (EG)	80	36-40: 13.34%(EG), 3.33%(CG) 41-45: 16.65%(EG), 20%(CG) 46-50: 13.34%(EG), 13.34%(CG) 51–55: 26.67%(EG), 33.33%(CG) 56-60: 30%(EG), 30%(CG)	questionnaire	closed-ended	NA	adequate (range 21-30): 6.66% (EG), 10% (CG), moderate (range 11-20): 66.67% (EG), 70% (CG), inadequate (range 0-10): 26.67% (EG), 20% (CG)	-	-	-	-	-	-	-	-	-	-	-	-	-	-	-	-	-	-	-	-	-	-	-	-	-	-	-
61	Yan et al	Int J Nurs Stud.	2014	full-text article	randomized controlled trial	2008-2009	China	Guangzhou, cardiac care units in 4 major general hospitals	AMI patients	NA	No/ No	102 (Intervention: 51, Control: 51)	Intervention: 40 Control: 37	Intervention: 64.25 ± 11.72 Control: 64.29 ± 12.77	questionnaire	closed-ended	NA	Intervention: 3.35/12 (SD 1.66) Control: 3.10/12 (SD 1.5)	-	-	-	-	-	-	-	-	-	-	-	-	-	-	-	-	-	-	-	-	-	-	-	-	-	-	-
62	Poulter et al	Aust Fam Physician	2014	full-text article	pre-test post-test study	2012	Australia	815 general practices, online questionnaire	non-clinical and clinical staff within general practice	NA	No/ No	1865: non-clinical participants (NCP) 1189, clinical participants (CP) 676	NA	NA	questionnaire	open-ended	NA	-	-	chest pain: 98.9 (CP), 87.8(NCP) tightness in chest: 25.1(CP), 23.4(NCP)	66.4(CP), 65.7(NCP)	arm pain: 64.3(CP), 65.4(NCP), shoulder pain: 18.2(CP), 15.9(NCP)	feeling dizzy: 16.4(CP), 21.2(NCP), feeling faint/collapsing: 10.1(CP), 8.0(NCP)	jaw pain: 34.3(CP), 27.1(NCP), neck pain: 20.9(CP), 15.9(NCP), back pain: 20.0(CP), 16.0(NCP)	-	sweating/clammy: 50.3(CP), 40.8(NCP)	indigestion/heartburn: 6.1(CP), 4.0(NCP)	palpitations: 8.4(CP), 6.5(NCP)	4.4(CP), 2.7(NCP)	27.7(CP), 25.5(NCP)	-	6.2(CP), 2.1(NCP)	numbness: 4.3(CP), 7.5(NCP) paleness/greyish skin: 19.2(CP), 12.4(NCP) tingling sensation: 7.8(CP), 12.0(NCP) pain (general): 9.6(CP), 7.3(NCP)	-	-	-	-	-	-	-	-	-	-	-	-
63	Crumlish et al	Medsurg Nurs.	2011	full-text article	community-based quasiexperimental study	NA	United States	community centers for older adults and programs for university employees, telephone survey	older adults	≥55	No/ No	113 (control group: 67, treatment group: 46)	24.8 (control group: 29.9, treatment group: 17.4)	NA	telephone survey	open-ended	NA	Control: 4.09/10 (SD 3.15), Intervention: 3.34/10 (SD 2.84)	-	-	-	-	-	-	-	-	-	-	-	-	-	-	-	-	-	-	-	-	-	-	-	-	-	-	-
64	Athbi et al	Indian Journal of Public Health Research & Development	2019	full-text article	cross-sectional	2017-2018	Iraq	outpatient Clinic of Kerbala center for Cardiac Disease and Surgery in Holy Kerbala	patients	NA	NA/NA	64	56.3	56.2 ± 0.89	questionnaire	closed-ended	2	knowledge < cut off point: 54.7%, ≥ cut off point: 45.3% (SD: 0.41)	-	-	-	-	-	-	-	-	-	-	-	-	-	-	-	-	-	-	-	-	-	-	-	-	-	-	-
65	Bayrak et al	International Journal of Caring Sciences	2018	full-text article	cross-sectional	2012-2013	Turkey	Inpatient and Outpatient Clinics of Medical Department of a training hospital	hypertension patients	NA	No/NA	234	41.9	55.58 ±15.58	questionnaire	closed-ended	3	9.58/13 (SD 3.06)	-	92.7	89.3	-	-	-	-	89.3	54.7	-	-	nausea: 75.6	-	82.5	tachycardia: 88.0, general pain: 85.5, pain on shoulder, chin, back or left (or both) arm: 83.8, perception of heart attack: 65.0	-	-	-	-	-	-	-	-	-	-	-	-
66	Coventry et al	J Clin Nurs.	2016	full-text article	prospective qualitative descriptive design	2013-2014	Australia	metropolitan tertiary hospital	AMI patients	≥18	No/ No	255	70.6	63.3 ± 12.6	interview	open-ended	2	-	198 patients: attribution not known, 57 patients: no cardiac attribution	-	-	-	-	-	-	-	-	-	-	-	-	-	-	-	-	-	-	-	-	-	-	-	-	-	-
67	Fang et al	MMWR Morb Mortal Wkly Rep.	2019	full-text article	cross-sectional	2008, 2014, 2017	United States	NHIS study, random-digit dialed telephone survey	a representative sample of the noninstitutionalized civilian US population	≥18	No /No	in 2008: 21,525, in 2014: 36,289, in 2017: 26,480	NA	NA	telephone survey	closed-ended	6	-	-	-	-	-	-	-	-	-	-	-	-	-	-	-	recognizing 5 symptoms (jaw, neck, or back discomfort; weakness or light-headedness; chest discomfort; arm or shoulder discomfort; and shortness of breath): 39.6% (2008), 50.0% (2014), 50.2% (2017)	-	-	-	-	-	-	-	-	-	-	-	-
68	Guan et al	Eur Heart J Qual Care Clin Outcomes.	2019	full-text article	cross-sectional	2012-2014	China	53 hospitals across 21 provinces in China (PEACE study)	AMI patients	≥18	NA	3434	76.7	60.7 ± 11.9	interview	closed-ended	7	-	43.4	-	-	-	-	-	-	-	-	-	-	-	-	-	-	-	-	-	-	-	-	-	-	-	-	-	-
69	Mikulik et al	Health Education Journal	2019	full-text article	quasi-experimental	2014-2015	Czech Republic	several schools in Chomutov county	students (children)	13-15	NA	control: 167, target: 1989	NA	13-15	questions to video clips	closed-ended	NA	90.63% (at baseline)	-	-	-	-	-	-	-	-	-	-	-	-	-	-	-	-	-	-	-	-	-	-	-	-	-	-	-
70	Rezaei et al	Int Cardiovasc Res J.	2019	full-text article	cross-sectional	2018	Iran	Towhid hospital, Sanandaj	patients with cardiovascular disease	NA	NA	306	58.2	50 ± 8.4	questionnaire	closed-ended	2	19.97/26 (SD 2.91)	-	-	-	-	-	-	-	-	-	-	-	-	-	-	-	-	-	-	-	-	-	-	-	-	-	-	-
71	Sederholm Lawesson et al	Int J Cardiol.	2018	full-text article	cross-sectional	2012-2014	Sweden	5 hospitals	STEMI patients	NA	No/ NA	532	76	65.6	questionnaire	closed-ended	7	-	66.92	-	-	-	-	-	-	-	-	-	-	-	-	-	-	-	-	-	-	-	-	-	-	-	-	-	-
72	Bray et al	Circulation	2018	poster	NA	2009-2014	Australia	different states	population who didn't recall seeing or hearing the campaign advertising	NA	NA	41530	NA	NA	questionnaire	NA	4	-	-	chest pain: 63, chest tightness: 14	37	-	-	jaw pain: 8	-	sweating or clamminess: 10	-	-	-	nausea or vomiting: 6	-	-	-	-	-	-	-	-	-	-	-	-	-	-	-
73	Castillo et al	Ann Emerg Med.	2012	poster	cross-sectional	NA	United States	Emergency Departments in 2 hospitals	population	NA	NA	308	54.7	<=34: 28% >34: 72.0%	NA	NA	5	-	-	95.3	86.5	-	-	neck/jaw pain: 50.7	-	-	-	-	-	-	-	-	feeling of doom: 48.0	-	-	-	-	-	-	-	-	-	-	-	-
74	Lichtman et al	Circulation	2018	poster	cross-sectional	2008-2012	United States	104 hospitals	AMI patients	18-55	NA	2990	33.3	18-55	interview	NA	5	-	40	-	-	-	-	-	-	-	-	-	-	-	-	-	-	-	-	-	-	-	-	-	-	-	-	-	-
75	Alshahrani et al	Eur J Cardiovasc Nurs.	2013	poster	cross-sectional	2011	Saudi Arabia	Riyadh, 3 hospitals	AMI patients	NA	NA	189	NA	NA	NA	NA	6	-	Thematic content analysis showed poor symptom interpretation.	-	-	-	-	-	-	-	-	-	-	-	-	-	-	-	-	-	-	-	-	-	-	-	-	-	-
76	Løvlien et al	Cardiology	2013	poster	cross-sectional	NA	Norway	NA	first time AMI patients	NA	NA	533	NA	NA	questionnaire	NA	4	-	51	-	-	-	-	-	-	-	-	-	-	-	-	-	-	-	-	-	-	-	-	-	-	-	-	-	-
77	Nashi et al	Ann Acad Med Singapore	2013	poster	cross-sectional	NA	Singapore	Toa Payoh estate	population	NA	NA	507	NA	NA	questionnaire	NA	1	-	-	57.4	-	-	-	-	-	-	-	-	-	-	-	-	-	-	-	-	-	-	-	-	-	-	-	-	-
78	Bray et al	Circulation	2014	poster	cross-sectional	2013-2014	Australia	Melbourne, hospital	AMI patients	35-75	NA	128	71	59 ± 10	interview	NA	2	-	37	-	-	-	-	-	-	-	-	-	-	-	-	-	-	-	-	-	-	-	-	-	-	-	-	-	-
79	Kolo et al	Glo. Heart	2014	poster	cross-sectional	NA	Nigeria	Ilorin	public servants	NA	NA	601	51.9	31.4 ± 11.1	questionnaire	closed-ended	1	-	-	-	-	-	-	-	-	-	-	-	-	-	-	-	identification of one core symptom of heart attack: women: 50.2%, men: 39.1%, overall poor knowledge	-	-	-	-	-	-	-	-	-	-	-	-
80	Danny et al	Eur Heart J Acute Cardiovasc Care.	2016	poster	cross-sectional	2014-2015	Indonesia	Jakarta, Cardiovascular center of a hospital	STEMI patients	NA	NA	448	84.2	women: 60, men: 57	interview	NA	4	-	21.6	-	-	-	-	-	-	-	-	-	-	-	-	-	-	-	-	-	-	-	-	-	-	-	-	-	-
81	Granieri et al	Cardiology.	2016	poster	cross-sectional	NA	United States	online survey	college students	NA	NA	548	20.1	21.9 ± 6.6	questionnaire	closed-ended	3	-	-	-	-	-	-	-	-	-	-	-	-	-	-	-	recognition of typical symptoms of heart attack: women: 86%, men: 75%	-	-	-	-	-	-	-	-	-	-	-	-
82	Langner-Leiter et al	Eur. J. Prev. Cardiol.	2016	poster	cross-sectional	NA	Israel	homogeneous Hasidic community	ultra-orthodox hasidic jewish women	NA	NA	239	0	17-74	questionnaire	closed-ended	2	-	-	chest pressure: 87, chest pain: 82	62	shoulder pain: 55	dizziness: 34	-	-	-	-	-	14	-	-	-	-	-	-	-	-	-	-	-	-	-	-	-	-
83	Wilson et al	Cardiology.	2017	poster	cross-sectional	NA	United States	New York, 4 hospitals	STEMI patients	NA	NA	218	76	women: 68.7 ± 13.1, men: 60.7 ± 13.8	interview	NA	3	-	29.5	-	-	-	-	-	-	-	-	-	-	-	-	-	-	-	-	-	-	-	-	-	-	-	-	-	-
84	Connolly et al	Can J Cardiol.	2012	poster	cross-sectional	NA	NA	at the index hopsital admission	STEMI patients	NA	NA	58	NA	NA	interview	NA	3	-	46	-	-	-	-	-	-	-	-	-	-	-	-	-	-	-	-	-	-	-	-	-	-	-	-	-	-
85	Norekval et al	Global Heart	2012	poster	cross-sectional	NA	Australia	national online survey	subjects with a past AMI, carers of subjects with a past AMI	NA	NA	subjects with a past AMI: 536, carers of subjects with a past AMI: 511	subjects with a past AMI: 72, carers of subjects with a past AMI: 21	subjects with a past AMI: 64±8 years, 511 carers of subjects: 55±14 years	online survey	NA	2	-	-	-	-	-	-	-	-	-	-	-	-	-	-	-	men were less likely than women to recognize warning signs and symptoms	-	-	-	-	-	-	-	-	-	-	-	-
86	Morgan et al	Eur Heart J.	2011	poster	cross-sectional	2009	Spain	Extremadura, representative sample	population	NA	No/ No	2411	40.1	49.0 ± 18.7	interview	open-ended	2	-	-	74.8	27.9	arm pain: 51.6	-	-	-	-	-	-	-	-	-	-	-	-	-	-	-	-	-	-	-	-	-	-	-
