# Supplementary material for: Cardiac symptom attribution and knowledge of the symptoms of acute myocardial infarction: a systematic review
Source: BMC Cardiovasc Disord. 2020 Oct 14;20:445. doi: 10.1186/s12872-020-01714-8 (PMC7557019; doi:10.1186/s12872-020-01714-8)
Supplement: Supplementary file 3 — Additional file 3. [file 12872_2020_1714_MOESM3_ESM.xlsx]

## Sheet: Tabelle1
				Modified Newcastle Ottawa Scale: Selection				Modified Newcastle Ottawa Scale: Comparability	Modified Newcastle Ottawa Scale: Outcome		Rating
Number	Authors	Journal	Year of publication	S1) Representativeness of the sample: a) Truly representative of the average in the target population. * (all subjects or random sampling) b) Somewhat representative of the average in the target population. * (non-random sampling) c) Selected group of users.d) No description of the sampling strategy.	S2) Sample size: a) Justified and satisfactory. * b) Not justified.	S3) Non-respondents: a) Comparability between respondents and non-respondents characteristics is established, and the response rate is satisfactory. * b) The response rate is unsatisfactory, or the comparability between respondents and non-respondents is unsatisfactory. c) No description of the response rate or the characteristics of the responders and the non-responders.	S4) Ascertainment of the exposure (risk factor): a) Validated measurement tool. ** b) Non-validated measurement tool, but the tool is available or described.* c) No description of the measurement tool.	C1) The subjects in different outcome groups are comparable, based on the study design or analysis. Confounding factors are controlled. a) The study controls for age and gender. * b) The study controls for any additional factor.*	O1) Assessment of the outcome: a) Independent blind assessment. ** b) Record linkage. ** c) Self report. * d) No description.	O2) Statistical test: a) The statistical test used to analyze the data is clearly described and appropriate, and the measurement of the association is presented, including confidence intervals and the probability level (p value). * b) The statistical test is not appropriate, not described or incomplete.	Allocated stars	Included/ Excluded	If excluded, reason for exclusion
1	Mata et al	Health Expect.	2014	a*	b	c	a**	-	c*	a*	7	Included	-
2	McGruder et al	Ethn Dis.	2008	a*	a*	b	a**	a*, b*	c*	a*	8	Included	-
3	Fang et al	Future Cardiol.	2011	a*	a*	b	NA	NA	c*	a*	4	Included	-
4	Intas et al	Health Science J.	2015	b*	b	b	NA	NA	c*	a*	3	Included	-
5	Kopec et al	Eur J Public Health	2011	b*	b	b	a**	-	c*	a*	5	Included	-
6	Kim et al	J Epidemiol.	2016	a*	a*	b	a**	a*, b*	c*	a*	8	Included	-
7	Quah et al	Biomed Res Int.	2014	a*	b	b	a**	-	c*	a*	5	Included	-
8	Noureddine et al	Int J Nurs Stud.	2010	b*	a*	a*	NA	NA	c*	a*	5	Included	-
9	Banharak et al	Pacific Rim Int J Nurs Res.	2018	c	a*	b	a**	-	c*	a*	5	Included	-
10	Hwang et al	J Immigr Minor Health	2008	c	b	c	a**	-	c*	a*	4	Excluded	only one ethnicity
12	Whitaker et al	Fam Pract.	2011	c	b	b	a**	-	c*	a*	4	Included	-
13	Song et al	Chin Med J.	2010	b*	b	c	b*	a*, b*	c*	a*	6	Included	-
14	Pearlman et al	Med Health R I.	2011	b*	b	c	a**	-	c*	a*	5	Excluded	age ≥ 40 years
15	Gao et al	J Int Med Res.	2013	b*	b	c	a**	-	c*	a*	5	Included	-
16	Abed et al	Int J Nurs Stud.	2015	b*	a*	c	a**	-	c*	a*	6	Included	-
17	Albarqouni et al	Patient Educ Couns.	2016	b*	b	c	a**	a*, b*	c*	a*	7	Included	-
18	Yan et al	Patient Educ Couns.	2011	b*	a*	c	b*	a*, b*	c*	a*	7	Included	-
19	Gill et al	Can J Cardiol.	2010	b*	b	a*	NA	NA	c*	a*	4	Included	-
21	Dracup et al	Arch Intern Med.	2008	b*	a*	c	b*	a*, b*	c*	a*	7	Included	-
22	Franco et al	Rev Lat Am Enfermagem.	2008	b*	b	c	b*	-	c*	a*	4	Included	-
23	Lutfiyya et al	J Womens Health (Larchmt).	2008	a*	b	c	a**	a*, b*	c*	a*	7	Excluded	only one ethnicity and gender
24	Lutfiyya et al	J Natl Med Assoc.	2008	a*	b	c	a**	a*, b*	c*	a*	7	Excluded	only one gender
25	Fussman et al	Ethn Dis.	2009	a*	b	b	a**	-	c*	a*	5	Included	-
26	Memiş et al	Anadolu Kardiyol Derg.	2009	b*	a*	a*	a**	b*	c*	a*	8	Excluded	age > 40 years
27	Poomsrikaew et al	Int J Nurs Pract.	2010	c	b	c	a**	-	c*	a*	4	Excluded	age > 35 years
28	Kim et al	Yonsei Med J.	2017	b*	b	c	a**	a*, b*	c*	a*	7	Excluded	no information included that could be used for the analysis
29	Lutfiyya et al	J Immigr Minor Health.	2009	a*	b	c	a**	a*,b*	c*	a*	7	Excluded	only one ethnicity and gender
30	Venkatesan et al	Indian Heart J.	2017	b*	b	c	b*	-	c*	a*	4	Included	-
31	Vavouranakis et al	Rural Remote Health	2010	b*	b	c	a**	b*	c*	a*	6	Included	-
32	Chan et al	Asia Pac J Public Health	2011	b*	b	c	b*	-	c*	a*	4	Included	-
33	Dunlop et al	Canadian J of Cardiov Nursing	2011	b*	b	c	b*	b*	c*	a*	5	Included	-
34	Kim et al	Korean Circ J.	2011	b*	b	c	-	-	c*	a*	3	Excluded	age > 60
35	Henriksson et al	Int J Cardiol.	2011	a*	a*	b	a**	-	c*	a*	6	Included	-
36	Kirchberger et al	J Intern Med.	2011	b*	b	b	a**	a*, b*	c*	a*	7	Included	-
37	Kirchberger et al	Clin Res Cardiol.	2012	b*	b	b	b*	a*, b*	c*	a*	6	Included	-
38	Swanoski et al	BMC Public Health	2012	a*	b	c	a**	a*, b*	c*	a*	7	Included	-
39	Flink et al	Clin Cardiol.	2013	b*	b	c	a**	b*	c*	a*	6	Excluded	only one gender
40	Lambert et al	J Stroke Cerebrovasc Dis.	2013	b*	b	c	a**	-	c*	a*	5	Included	-
41	Abed et al	Res Nurs Health.	2015	b*	b	c	b*	a*, b*	c*	a*	6	Included	-
42	Patnaik et al	J Cardiovasc Disease Res.	2016	b*	b	c	-	-	c*	b	2	Included	-
44	George et al	J Emerg Trauma Shock	2017	b*	a*	c	b*	-	c*	a*	5	Included	-
45	Koc et al	East Mediterr Health J.	2016	b*	b	a*	b*	b*	c*	a*	6	Included	-
46	Lavery et al	Emerg Med Australas.	2017	b*	b	c	-	-	c*	a*	3	Included	-
47	Verulava et al	East J Med.	2017	b*	b	c	b*	-	c*	b	3	Included	-
48	Li et al	Eur J Cardiovasc Nurs.	2017	b*	a*	a*	a**	a*, b*	c*	a*	9	Included	-
49	Perkins-Porras et al	Eur J Cardiovasc Nurs.	2009	b*	b	a*	b*	a*	c*	a*	6	Included	-
50	Yan et al	Chin Med J.	2009	b*	b	a*	b*	b*	c*	a*	6	Included	-
51	Song et al	Chin Med J.	2010	b*	b	c	a**	a*, b*	c*	a*	7	Included	-
52	Seyedeh Ameneh et al	Rawal Medical Journal	2013	b*	b	c	a**	-	c*	a*	5	Included	-
53	Alshahrani et al	Eur J Cardiovasc Nurs.	2014	b*	b	a*	a**	b*	c*	a*	7	Included	-
54	Mussi et al	Rev Assoc Med Bras (1992).	2014	b*	b	c	b*	b*	c*	a*	5	Included	-
55	Ribeiro et al	Rev Port Cardiol.	2014	b*	b	c	b*	b*	c*	a*	5	Included	-
59	Tummala et al	Heart, Lung and Circulation	2015	b*	b	c	a**	-	c*	a*	5	Included	-
64	Athbi et al	Indian Journal of Public Health Research & Development	2019	c	b	c	NA	NA	c*	a*	2	Included	-
65	Bayrak et al	International Journal of Caring Sciences	2018	b*	b	c	NA	NA	c*	a*	3	Excluded	only hypertension patients
66	Coventry et al	J Clin Nurs.	2016	b*	b	b	NA	NA	c*	NA	2	Included	-
67	Fang et al	MMWR Morb Mortal Wkly Rep.	2019	a*	b	c	b*	a*, b*	c*	a*	6	Included	-
68	Guan et al	Eur Heart J Qual Care Clin Outcomes.	2019	a*	b	a*	b*	a*, b*	c*	a*	7	Included	-
70	Rezaei et al	Int Cardiovasc Res J.	2019	c	b	c	-	-	c*	a*	2	Included	-
71	Sederholm Lawesson et al	Int J Cardiol.	2018	b*	b	c	a**	a*, b*	c*	a*	7	Included	-
Description: NA = Not applicable. "NA" in S4) and C1) when the design of the study did not require the ascertainment of an exposure. "NA" in O2) when a qualitative descriptive design was used. "-" in S4) when one scientific question of the study was to identify risk factors and the identified risk factors were not the exposure but the outcome. "-" in C1) when the study did not control for any con…
